# Supplementary material for: Anti-Inflammatory Effects of Pingyin Rose Essential Oil in LPS-Induced HaCaT Cells: An in Vitro and in Silico Study
Source: Int J Mol Sci. 2026 Mar 31;27(7):3174. doi: 10.3390/ijms27073174 (PMC13072962; doi:10.3390/ijms27073174)
Supplement: Supplementary file 1 [file ijms-27-03174-s001.zip]

Archive with 4 entries (4 files):
- supplemental-S1.pdf
- supplemental-S2.pdf
- supplemental-S3.pdf
- supplemental-S4.pdf
